# Supplementary material for: Induction of Superior Systemic and Mucosal Protective Immunity to SARS-CoV-2 by Nasal Administration of a VSV–ΔG–Spike Vaccine
Source: Vaccines (Basel). 2024 May 1;12(5):491. doi: 10.3390/vaccines12050491 (PMC11125831; doi:10.3390/vaccines12050491)
Supplement: Supplementary file 1 [file vaccines-12-00491-s001.zip]

Archive with 1 entries (1 files):
- vaccines-2949550-supplementary.pdf
